# Supplementary material for: Proteomics Comparison of Cerebrospinal Fluid of Relapsing Remitting and Primary Progressive Multiple Sclerosis
Source: PLoS One. 2010 Aug 27;5(8):e12442. doi: 10.1371/journal.pone.0012442 (PMC2929207; doi:10.1371/journal.pone.0012442)
Supplement: Samples S1 — (0.03 MB XLS) [file pone.0012442.s003.xls]

## Sheet: Sheet1
Sample number	Diagnosis	Oligoclonal bands	EDDS
O2	PP MScl	no extra	4
O3	Control	-	-
O5	RR MScl	no extra	2.5
O6	RR MScl	no extra	1
O9	Control	-	-
O11	PP MScl	multiple extra	3.5
O13	RR MScl	multiple extra	3
O14	PP MScl	1 extra	4
O19	PP MScl	multiple extra	2.5
O21	Control	-	-
O24	RR MScl	multiple extra	4
O25	Control	-	-
O26	PP MScl	multiple extra	3.5
O27	PP MScl	no extra	2.5
O29	Control	-	-
O30	RR MScl	multiple extra	3
O31	RR MScl	multiple extra	4
O38	PP MScl	multiple extra	4
O39	Control	-	-
O40	RR MScl	multiple extra	1.5
O41	RR MScl	1 extra	3
O45	PP MScl	multiple extra	2.5
O47	Control	-	-
O51	RR MScl	multiple extra	2
O55	Control	-	-
O57	PP MScl	multiple extra	3.5
O58	Control	-	-
O60	Control	-	-
O61	RR MScl	multiple extra	3.5
O62	RR MScl	multiple extra	3
O63	PP MScl	multiple extra	2
