# Supplementary material for: Proteomics Comparison of Cerebrospinal Fluid of Relapsing Remitting and Primary Progressive Multiple Sclerosis
Source: PLoS One. 2010 Aug 27;5(8):e12442. doi: 10.1371/journal.pone.0012442 (PMC2929207; doi:10.1371/journal.pone.0012442)
Supplement: Matrix S1 — (0.96 MB XLSX) [file pone.0012442.s004.xlsx]

## Sheet: SN4_E8_Albumine Marcel(1)_sam1_
sampleid	samplecode	794.865	802.498	802.51	809.452	809.454	814.409	814.411	816.816	817.394	817.418	820.53	830.213	830.548	830.552	834.373	838.176	838.179	838.589	838.592	838.595	839.003	839.007	842.508	860.336	860.338	861.141	861.159	863.848	863.852	864.542	866.472	867.887	870.54	871.431	876.421	878.121	878.608	878.613	878.616	879.101	879.105	879.109	880.438	880.44	880.521	880.524	881.529	883.18
Control	FTMS_2008_PP MScl vs RR MScl_O21_p11_fid	0	0	0	0	37751.1	70781.9	0	0	0	0	0	47025.5	62946.7	0	35925.2	52355.6	0	0	0	64263.1	0	62023.4	76747.1	0	0	0	81636.1	56218.6	0	0	0	0	27623.3	48529.4	0	35442.8	0	0	0	0	0	0	0	59832.7	0	0	0	0
Control	FTMS_2008_PP MScl vs RR MScl_O25_p11_fid	48142.7	0	55043.2	0	93615.5	0	49419.1	59893.6	47931.3	0	27619.6	49270.1	51949.6	0	67790.6	0	38622.3	54031.8	0	0	58300	0	64095	0	58096.9	33480.3	53452	48248.6	0	0	0	47654.9	0	38570.2	0	0	0	62842.9	0	58555.3	0	0	0	69137.8	0	63385.3	0	300320
Control	FTMS_2008_PP MScl vs RR MScl_O29_p11_fid	0	0	71365.6	0	87707	48365.3	0	0	28657.3	0	0	0	0	46015.2	0	37204.8	0	0	53725.4	0	0	0	36931.2	0	0	0	0	0	0	0	0	0	32617.1	42051.4	0	52334.3	0	0	79116.8	0	0	58244.9	0	49436.2	0	42700	0	0
Control	FTMS_2008_PP MScl vs RR MScl_O39_p11_fid	0	42300.9	0	0	65732.6	0	88208.1	0	0	0	0	0	0	52177	0	0	0	0	0	37083.9	37690.5	0	55179.1	50938	0	0	0	0	49011.8	0	32832.8	0	38794.8	58844.7	0	0	0	0	47012	0	44805.5	0	0	0	0	0	45295.9	419984
Control	FTMS_2008_PP MScl vs RR MScl_O3_p11_fid	0	0	78194.3	0	63890.2	0	0	0	0	0	28010.9	0	0	44367.7	0	51007.1	0	67300.9	0	0	0	46311.7	66142.5	0	0	0	40700.6	0	0	0	0	0	32853.8	43778.8	0	0	0	0	66070	0	74878.3	0	51102.8	0	50760.7	0	0	0
Control	FTMS_2008_PP MScl vs RR MScl_O47_p11_fid	0	26254.7	0	0	0	73877.2	0	14226	26217.3	0	0	0	57012.6	0	0	48880.6	0	0	41474.1	0	0	46017.2	60141.7	0	37672	65743.5	0	0	0	48884.9	29520.5	32170.3	35410.5	48672.7	0	0	0	0	0	37892.7	0	0	34423	0	0	35646	0	39098.9
Control	FTMS_2008_PP MScl vs RR MScl_O55_p11_fid	0	0	0	67085.3	0	95946.4	0	0	47173.1	0	44317.1	42891	0	0	87841.2	0	58098.9	0	52748.8	0	0	62916.3	104846	0	0	46941.7	0	44779.2	0	0	0	45307	0	64708.5	0	46427.7	67492.3	0	0	0	68127.9	0	0	0	0	66438.3	49093.6	0
Control	FTMS_2008_PP MScl vs RR MScl_O58_p11_fid	0	33281.6	0	0	107035	0	59477.3	38483	53481.8	0	0	35791.4	42293.1	0	41403.2	0	47426.5	0	52502.1	0	0	46493.2	69827.6	55925.5	0	0	0	0	0	43358.9	55180.6	0	25212.4	49288.7	0	0	0	0	63904.3	44383.2	0	0	62574.3	0	80082.6	0	0	250575
Control	FTMS_2008_PP MScl vs RR MScl_O60_p11_fid	0	55536.4	0	0	82130.6	0	47689.8	0	0	0	38974.2	0	0	0	29051.6	32834.2	0	39574.6	0	0	0	32219.2	35791.9	0	51487.1	57501.5	0	34934.7	0	47767.5	40883.4	0	0	60094.9	0	0	0	0	56905.4	0	0	44016.4	32389.4	0	0	47826.8	44300.8	58887.6
Control	FTMS_2008_PP MScl vs RR MScl_O9_p11_fid	51655.2	0	0	85215.2	0	78437.4	0	0	45437.8	27782	35530.8	60606.4	72283.2	0	0	0	0	0	0	102290	0	57059.9	61827.7	56448	0	0	36173.7	47094.1	0	0	0	0	0	43352.4	42934.2	0	0	70119.7	0	0	0	59483	0	0	0	0	33422.2	0
PP MScl	FTMS_2008_PP MScl vs RR MScl_O11_p11_fid	41988.6	0	0	0	106228	0	120425	0	52958.4	0	51834.2	0	0	60265.8	71401.7	0	45274.3	0	0	59623.6	0	0	91443.7	43838.7	0	0	0	0	0	0	0	56368.6	0	120905	0	0	0	0	0	56476.8	0	0	0	95032.3	0	72134.1	41877	0
PP MScl	FTMS_2008_PP MScl vs RR MScl_O14_p11_fid	43612.8	0	0	0	112464	0	65210.2	48648.8	0	0	24278.7	0	0	0	0	0	0	0	0	59927.4	0	50635.9	0	49953.8	0	0	96280	0	59683.6	0	41555.3	0	0	0	0	0	40814.6	0	0	0	0	46257.2	0	30945.5	0	0	0	0
PP MScl	FTMS_2008_PP MScl vs RR MScl_O19_p11_fid	56371.6	0	0	50504.4	0	41893.9	0	0	37315.8	52971.1	0	41940.6	0	0	0	47500.9	0	0	0	44817.3	46564.1	0	57744.8	43110.6	0	61921.5	0	0	0	34061.4	26904.6	37910.1	26178.8	64111.9	0	0	0	24723.8	0	0	0	43063.9	0	0	49060.6	0	0	50236.1
PP MScl	FTMS_2008_PP MScl vs RR MScl_O26_p11_fid	38326.3	0	70858	0	74216.7	0	83173.7	43637.4	30870.4	0	0	0	0	0	0	0	45369.4	0	0	48944.1	0	60075.5	47694	0	33494.4	0	37283.9	0	0	0	0	52147.2	0	49419.5	23633.2	0	0	36821.5	0	0	40476.6	0	0	64217.2	52748.6	0	0	64223
PP MScl	FTMS_2008_PP MScl vs RR MScl_O27_p11_fid	23120.1	0	0	50141.8	0	0	0	0	0	45334.6	29039.1	0	0	0	0	0	0	0	0	79828.8	0	51479.1	56631.6	46771.1	0	0	0	45164.5	0	36721.6	0	0	0	89458.5	45891.8	0	0	65587.3	0	0	0	55575.6	0	45308	0	41741.8	42728.7	390709
PP MScl	FTMS_2008_PP MScl vs RR MScl_O2_p11_fid	0	0	62109.1	0	62108.3	28606	0	0	42149	0	30358.4	0	54109.6	0	36808.2	50135.2	0	0	0	53428.8	0	0	56502.7	0	58402.9	0	69673	0	35044.4	24037.1	0	39576.8	36724.5	36387.6	0	39523.4	0	0	52328.8	0	0	42135.1	0	36796.3	0	32841.7	0	233076
PP MScl	FTMS_2008_PP MScl vs RR MScl_O38_p11_fid	0	0	0	0	89990	0	110258	0	98080.4	63400.5	62859	0	0	61810	122449	0	75045.8	96446.8	0	0	0	86996.1	490381	0	0	0	0	57041.2	0	59166.5	55797.5	0	152489	155351	77577.1	0	67137.5	0	0	0	0	0	0	133507	0	79621.6	51926.5	131530
PP MScl	FTMS_2008_PP MScl vs RR MScl_O45_p11_fid	0	48474.7	0	0	85642.8	100933	0	0	0	43480.9	30405	0	0	24409	30240.2	0	0	0	46133.1	0	0	55299.3	70814.3	56277.2	0	0	0	55270.2	0	100240	0	0	0	97188.2	0	0	45939.1	0	0	0	33412.6	0	0	64803.6	0	55870.7	0	148973
PP MScl	FTMS_2008_PP MScl vs RR MScl_O57_p11_fid	0	67474.2	0	0	76672.6	130387	0	0	46816	0	0	0	57529.7	0	46635.7	0	0	0	56020	0	61460.9	0	79064.8	0	67650.3	34752.6	0	53133.8	0	74936.6	47912	48926	0	92631.7	0	55117.7	65939.4	0	0	62911.6	0	0	53732.6	0	0	41466.9	0	196515
PP MScl	FTMS_2008_PP MScl vs RR MScl_O63_p11_fid	0	0	0	0	53515.2	0	0	0	34055.5	0	0	53776	0	0	0	0	55100.9	0	0	45161.9	32323.4	0	95232	0	28991.6	31445.5	0	0	0	0	0	0	0	57986.5	33315.8	45260.8	0	48363.5	0	51627.3	0	0	0	93955.7	0	30724.5	0	33607.8
RR MScl	FTMS_2008_PP MScl vs RR MScl_O13_p11_fid	30370.7	0	0	0	77810.4	60654.3	0	0	32957.3	0	43791.2	0	41710.1	0	20764.1	0	50141.5	0	0	68034.4	0	54167.4	74655.2	50268.4	0	0	0	0	0	0	0	0	0	30478.9	0	35913.3	0	47572.9	0	45851.2	0	0	0	30912.6	0	54928.5	0	26841.4
RR MScl	FTMS_2008_PP MScl vs RR MScl_O24_p11_fid	0	0	39875.6	82273.2	0	40471	0	0	0	0	0	0	0	44575.4	0	0	42268.7	0	0	0	29561.4	0	47013.8	0	55629.8	0	50039.9	36653.8	0	0	39277.5	0	0	42316	0	29850.7	0	0	42912.4	0	0	0	0	35973.8	0	51587.7	46784.1	228794
RR MScl	FTMS_2008_PP MScl vs RR MScl_O30_p11_fid	71476.4	0	0	0	116073	0	0	51388.3	83397.4	0	31109.1	0	0	0	60494.9	0	0	0	59523.9	0	0	64524.8	75836.2	34600.1	0	0	0	0	0	0	30001.4	0	63641.6	138427	0	33967.7	0	71452.1	0	0	0	0	0	125293	0	62460.4	39881.3	39399.6
RR MScl	FTMS_2008_PP MScl vs RR MScl_O31_p11_fid	0	0	0	0	78951.3	0	37189.8	28171.2	65527.4	0	0	48684.8	73590.5	0	55774.5	0	0	62581.9	0	0	0	56981.4	178322	0	0	0	0	0	0	0	0	48104.8	45598.4	55183.9	0	64853.5	0	58181.7	0	0	56578.6	0	84029.3	0	0	54665.1	42732.8	0
RR MScl	FTMS_2008_PP MScl vs RR MScl_O40_p11_fid	46642.2	0	0	0	85658	82258.8	0	0	0	0	0	0	0	33095.2	53051.6	0	43667.5	0	0	55951.3	0	0	164433	36012.9	0	0	0	0	0	45120.8	41168.9	0	53608.4	110047	27275.4	0	0	0	0	0	0	0	0	68742.9	0	54883.5	0	49225.1
RR MScl	FTMS_2008_PP MScl vs RR MScl_O41_p11_fid	0	62907	0	0	94249.3	81416.2	0	0	115838	0	56094.4	42646.2	0	0	119957	0	71090.6	0	76260.8	0	0	57523.3	146288	0	0	0	0	0	0	57238.1	0	0	0	150024	62635.7	60128.2	0	0	0	0	60434.1	0	70489.5	0	0	68356.5	0	65280.2
RR MScl	FTMS_2008_PP MScl vs RR MScl_O51_p11_fid	0	0	0	0	75629.5	0	53393.8	0	0	0	0	51814.5	0	0	0	0	0	0	41494.8	0	0	0	31577.7	0	0	33297.3	0	0	0	0	37821	0	0	38848.8	0	0	0	0	0	0	39854	0	69640.9	0	0	54730.7	0	0
RR MScl	FTMS_2008_PP MScl vs RR MScl_O5_p11_fid	37408.5	0	0	0	66175.8	0	37455	0	0	46076	0	0	0	0	0	0	0	65633.5	0	0	42704.8	0	0	30565.2	0	0	0	28582.6	0	0	0	0	0	66718.4	0	0	0	0	56810.7	0	44384.6	0	0	33640.6	0	35615	0	106726
RR MScl	FTMS_2008_PP MScl vs RR MScl_O61_p11_fid	0	50251.6	0	0	78369.6	0	40214.9	0	0	0	0	0	0	0	42983.5	0	43761.7	0	49389.8	0	0	0	84222.7	0	43864	50039.9	0	49270.3	0	54146.7	52792.4	0	35124.6	41053	0	0	0	0	0	0	0	0	0	39416.5	0	62296.2	0	85993.1
RR MScl	FTMS_2008_PP MScl vs RR MScl_O62_p11_fid	30905.5	37066.3	0	0	84442.7	147983	0	0	168533	45703.8	0	45256.5	76310.3	0	133983	0	62476.5	0	0	81226.4	0	88286.3	303371	49246.6	0	0	0	40994.9	0	84151.7	56090.3	0	102863	76862.9	58850.6	68610.5	0	0	0	0	0	74106.3	0	137640	0	70148.6	0	112901
RR MScl	FTMS_2008_PP MScl vs RR MScl_O6_p11_fid	0	0	0	0	90755.2	0	82964.2	0	52177.7	0	77829.5	0	34886.2	0	50866.1	0	0	0	0	109698	0	84051.9	196651	0	47373.9	0	0	0	54930.3	0	0	0	0	85482.3	0	0	0	59259.5	0	0	0	0	89113	0	0	61014.2	0	41902.5
[truncated: 4,978 more columns]
