# Supplementary material for: Proteomics Comparison of Cerebrospinal Fluid of Relapsing Remitting and Primary Progressive Multiple Sclerosis
Source: PLoS One. 2010 Aug 27;5(8):e12442. doi: 10.1371/journal.pone.0012442 (PMC2929207; doi:10.1371/journal.pone.0012442)
Supplement: Mass Spectrometry S1 — (0.04 MB XLS) [file pone.0012442.s005.xls]

## Sheet: Sheet1
Primary accession number	protein	differentially abundant peptide	XC score	charge	total sequence coverage (%)	total number of peptides
Q9NRL2	Bromodomain adjacent to zinc finger domain protein 1A	QEQINCVTR	2.623	2	1.3	2
Q5TG30	Rho GTPase-activating protein 18-like	IGDLSLQDM*R	2.579	2	4.3	2
Q8NEB9	Phosphatidylinositol 3-kinase catalytic subunit type 3	SALM*PAQLFFK	3.299	2	2.8	2
Q9NW82	WD repeat-containing protein 70	KVIPTTCTYSR	2.719	2	3.8	2
P05090	Apolipoprotein D	NPNLPPETVDSLK	2.678	2	38.1	7
P02768	Serum albumin	DVFLGM*FLYEYAR	3.083	2	71.1	51
P01857	Ig gamma-1 chain C	FNWYVDGVEVHNAK	3.963	3	47.6	14
P01009	Alpha-1-antitrypsin	GKWERPFEVK	3.064	2	75.1	27
O43707	Alpha-actinin-4	M*APYQGPDAVPGALDYK	2.738	2	18.7	10
P61769	Beta-2-microglobulin	VEHSDLSFSK	2.589	2	81.5	8
Q9UPA5	Protein bassoon	HSYHDYDEPPEEGLWPHDEGGPGRHASAK	3.85	3	0.9	2
Q7L3B6	Hsp90 co-chaperone Cdc37-like 1	MCLWSTDAISKDVFNKSFINQDK	3.763	3	11.9	3
O75746	Calcium-binding mitochondrial carrier protein Aralar1	EEGPSAFWKGTAARVFR	2.907	2	6.8	4
Q9BZ29	Dedicator of cytokinesis protein 9	YAYKAEPYVASEYK	3.824	3	5.2	9
Q6PKX4	Docking protein 6	M*CDTGEGLFTFQTREGEMIYQK	3.104	2	11.2	3
Q86VR8	Four-jointed box protein 1	SEPRWHVSARQPR	2.588	2	12.8	4
P01857	Ig gamma-1 chain C	VVSVLTVLHQDWLNGK	4.62	2	47.6	14
P01857	Ig gamma-1 chain C	TPEVTCVVVDVSHEDPEVK	5.003	2	47.6	14
P01857	Ig gamma-1 chain C	GPSVFPLAPSSK	2.589	2	47.6	14
P01834	Ig kappa chain C	SGTASVVCLLNNFYPR	3.444	2	84	6
P01834	Ig kappa chain C	TVAAPSVFIFPPSDEQLK	3.442	2	84	6
A1L0T0	Acetolactate synthase-like protein	ENEDQVVKVLHDAQQQCR	3.105	2	8.2	3
P78504	Protein jagged-1	TCMEGWM*GPECNRAICR	3.337	2	8.1	6
Q13555	Calcium/calmodulin-dependent protein kinase type II gamma	KTSTQEYAAK	2.513	2	6.6	3
P01614	Ig kappa chain V-II region Cum	LEIPYTFGQGTKLEIR	3.918	3	27	2
Q1L5Z9	LON peptidase N-terminal domain and RING finger protein	TFPDGSSVVDAIGISRFRVLSHR	3.752	3	9.2	5
Q8IZF0	Sodium leak channel non-selective protein	GKSLETLTQDHSNTVRYR	3.892	3	9.3	11
Q9UBE8	Serine/threonine kinase NLK	YHTCM*CKCCFSTSTGR	3.981	3	12.7	4
Q96RD6	Pannexin-2	GGGGDPGPGPAPAPAPPPAPDK	3.756	3	8.2	3
Q9Y2P8	RNA 3'-terminal phosphate cyclase-like protein	GMAYSVRVSPQM*ANR	3.801	3	18.2	4
P21817	Ryanodine receptor 1	EIRFPKMVTSCCR	3.181	2	1.6	5
Q2NKQ1	Small G protein signaling modulator 1	NTPTVLRPRDGSVDDR	3.997	3	4.6	3
O43166	Signal-induced proliferation-associated 1-like protein 1	SQNGSLGSSVMAPVGPPR	2.278	2	4.5	5
Q12772	Sterol regulatory element-binding protein 2	LPAGSACSDVHMALCAVNLAECAEEK	3.753	3	6.5	4
P12931	Proto-oncogene tyrosine-protein kinase Src	TQFNSLQQLVAYYSKHADGLCHR	3.89	3	19.4	6
Q96DR4	StAR-related lipid transfer protein 4	GYNHPCGWFCVPLK	3.775	3	23.9	3
P02787	Serotransferrin	SMGGKEDLIWELLNQAQEHFGK	5.933	3	62.3	29
P02774	Vitamin D-binding protein	ELPEHTVKLCDNLSTKNSK	3.106	2	35	9
Q8N8H1	KRAB domain-containing protein ZNF321	HESHHIRDFCFQEIEK	2.785	2	24.5	3
Q9NXT0	Zinc finger protein 586	DQGGHSGERPYECGEYR	3.811	3	11.7	3
Q19AV6	Zinc finger SWIM domain-containing protein 7	EFYLKIIPWRLYTFR	3.183	2	35.7	2
